# Supplementary material for: High-mass-resolution MALDI mass spectrometry imaging reveals detailed spatial distribution of metabolites and lipids in roots of barley seedlings in response to salinity stress
Source: Metabolomics. 2018 Apr 19;14(5):63. doi: 10.1007/s11306-018-1359-3 (PMC5907631; doi:10.1007/s11306-018-1359-3)
Supplement: Supplementary file 27 — Supplemental Data Set S1. Lists of differentially annotated lipids found to be treatment-specific and one-specific. Supplementary material 27 (XLSX 63 KB) [file 11306_2018_1359_MOESM27_ESM.xlsx]

## Sheet: C1 vs S1
Compound name	Fold Change	log2(FC)
FA280OH4,Ke2,Ep2 - MH	0.00024043	-12.022
FA276OH,Ke2,Ep2,cyclo - MH	0.001241	-9.6543
CerPd390 - MH	630.01	9.2992
PI323 - MH	500.2	8.9664
FA240OH4,Ke2,Ep2 - MH	0.0045467	-7.781
PE404 - MH	0.011227	-6.4769
SHexCert422 - MH	0.013986	-6.1599
PG350OH - MNa	23.926	4.5805
PC402 - MH	0.14816	-2.7548
LacCerd361 - MH	0.17898	-2.4821
PG492 - MNH4	0.18748	-2.4152
FA232OH3,Ke2,Ep2,cyclo - MH	0.21736	-2.2018
MGDG293 - MNH4	4.4804	2.1636
SHexSpht181 - MH	4.3201	2.1111
PI-Cerd340 - MH	0.23417	-2.0944
LPC182 - MH	4.2031	2.0715
DG416 - MNH4	0.24065	-2.055
LPC181 - MH	4.1405	2.0498
CE202 - MNH4	0.25734	-1.9583
FA180OH2,Ke2,Ep,cyclo - MH	0.26091	-1.9384
LPC183 - MH	3.7202	1.8954
LacCerd260 - MH	0.27915	-1.8409
LPC205 - MH	3.5568	1.8306
WE4811 - MH	0.29113	-1.7803
PE423 - MH	0.34271	-1.5449
PE444 - MH	2.9074	1.5397
LPE182 - MH	2.8523	1.5121
FA190OH2,Ke2,Ep2 - MH	0.35676	-1.487
CE225 - MH	0.35928	-1.4768
WE4810 - MH	0.35997	-1.474
LPE183 - MH	2.5303	1.3393
WE469 - MNH4	0.40418	-1.3069
FA162Ep2,cyclo - MH	2.4002	1.2632
WE4812 - MH	0.4171	-1.2615
CE150 - MNH4	0.42247	-1.2431
SHexCerd290 - MH	0.43026	-1.2167
PC424 - MH	0.43102	-1.2142
CL7212 - MNH4	0.4316	-1.2122
LPC130 - MH	2.2825	1.1906
SQDG354 - MNH4	2.2095	1.1437
CE222 - MNH4	0.45638	-1.1317
CE226 - MH	0.47078	-1.0869
CE170 - MNH4	0.47256	-1.0814
PE406OH - MH	0.47732	-1.067
PC344 - MH	0.47745	-1.0666
LPC346 - MH	2.0858	1.0606
LPC160 - MH	2.0748	1.0529
DG414 - MNH4	0.48823	-1.0344
PE381 - MH	0.48966	-1.0302
TG586 - MNH4	0.49605	-1.0114

## Sheet: C2 vs S2
Compound name	Fold Change	log2(FC)
LPE183 - MH	71223	16.12
LPC130 - MH	38832	15.245
FA223Ep2,cyclo - MH	2.8861e-05	-15.081
FA190Ep2,cyclo - MH	34568	15.077
S1Pt201 - MH	27934	14.77
FA120OH4,Ke2,Ep - MH	19058	14.218
SHexSpht181 - MH	5119.2	12.322
LPE182 - MH	1390	10.441
LPC205 - MH	782.42	9.6118
PG341 - MH	587.43	9.1983
LPC181 - MH	559.2	9.1272
MGDG293 - MNH4	283.97	8.1496
TG594 - MNH4	222.92	7.8004
DG412 - MNH4	219.22	7.7762
TG595 - MNH4	158.09	7.3046
SQDG354 - MNH4	131.13	7.0348
PS402 - MH	125.58	6.9725
Cerd383 - MH	121.36	6.9232
PG406 - MNH4	91.863	6.5214
PG344 - MNH4	0.011197	-6.4808
PE381 - MH	84.895	6.4076
PIP654 - MH	0.012243	-6.3519
PI506 - MH	71.456	6.159
PI-Cerd381 - MH	53.143	5.7318
Cert441 - MH	51.001	5.6725
TG606 - MNH4	38.01	5.2483
PA586 - MH	32.357	5.016
DG402 - MNH4	0.034833	-4.8434
CE150 - MNH4	24.812	4.633
PA481 - MH	24.807	4.6327
CE221 - MNH4	0.041296	-4.5978
TG501 - MNH4	20.504	4.3579
CL7212 - MNH4	10.003	3.3223
LPC183 - MH	7.233	2.8546
LPC182 - MH	5.7343	2.5196
HexCerd423 - MH	5.3718	2.4254
TG573 - MNH4	5.3133	2.4096
PA521OH - MNH4	4.6478	2.2166
PC345 - MH	4.5024	2.1707
WE4810 - MH	0.22326	-2.1632
WE437 - MNH4	0.25722	-1.9589
FA140OH4,Ep - MH	3.5823	1.8409
PA544 - MH	3.4545	1.7885
PA363 - MH	3.4196	1.7738
PC325 - MH	3.32	1.7312
PI363 - MH	3.0861	1.6258
PA502 - MH	2.9629	1.567
LPC160 - MH	2.9519	1.5616
TG616 - MNH4	2.9068	1.5394
Sphd180 - MH	2.6715	1.4176
TG547 - MNH4	2.6105	1.3844
TG545 - MNH4	2.5673	1.3602
SHexCerd290 - MH	2.495	1.319
PA525 - MH	2.457	1.2969
PA529 - MH	2.4424	1.2883
PC362 - MH	2.4214	1.2758
TG553 - MNH4	0.41734	-1.2607
CerPd390 - MH	0.41922	-1.2542
DG391 - MNH4	2.3418	1.2276
FA280OH4,Ke2,Ep2 - MH	0.42974	-1.2185
PC324 - MH	2.2872	1.1936
TG546 - MNH4	2.2686	1.1818
TG548 - MNa	2.267	1.1808
LacCerd300 - MH	2.262	1.1776
CE225 - MH	0.44278	-1.1753
PA520OH - MNH4	2.2463	1.1676
PI341 - MH	2.2463	1.1676
PE341 - MH	2.2351	1.1603
CerPd420 - MH	2.2021	1.1389
PC361 - MH	2.1975	1.1359
PC382 - MH	2.0993	1.0699
PA447 - MH	2.0609	1.0433

## Sheet: C3 vs S3
Compound name	Fold Change	log2(FC)
Sphd180 - MH	133310	17.024
LPC130 - MH	59543	15.862
PC325 - MH	57600	15.814
S1Pt201 - MH	2.4852e-05	-15.296
PE405OH - MH	3.6067e-05	-14.759
LPE183 - MH	24968	14.608
PIP656 - MH	4.712e-05	-14.373
PG364 - MH	19692	14.265
CE202 - MNH4	0.0018038	-9.1148
CE226 - MH	0.0019332	-9.0148
PI341 - MH	438.13	8.7752
LPC181 - MH	392.41	8.6162
PC4210 - MH	306.36	8.2591
PE341 - MH	292.08	8.1902
PG440 - MNH4	0.0034772	-8.1679
LPE182 - MH	254.71	7.9927
DG385 - MH	223.68	7.8053
TG503 - MNH4	0.0046603	-7.7454
WE469 - MNH4	0.0048529	-7.6869
WE4811 - MH	0.0055191	-7.5014
PC4412 - MH	176.62	7.4645
PC303 - MH	0.0059255	-7.3988
CE225 - MH	0.0064681	-7.2725
DG406 - MH	127.74	6.997
PA447 - MH	110.96	6.7939
HexCert362 - MH	0.0095744	-6.7066
PG425 - MNH4	0.0098286	-6.6688
CE224 - MNH4	0.010242	-6.6094
PI364 - MH	93.394	6.5453
PE402 - MH	91.87	6.5215
DG383 - MNH4	72.287	6.1757
PE381 - MH	70.279	6.135
DG382 - MNH4	68.962	6.1077
PI-Cerd340 - MH	0.024184	-5.3698
LacCerd361 - MH	0.024564	-5.3473
TG523 - MNH4	39.863	5.317
DG391 - MNH4	0.027905	-5.1633
PA503 - MH	34.352	5.1023
WE4810 - MH	0.11575	-3.1109
PA483 - MH	0.11775	-3.0862
LPC205 - MH	7.1207	2.832
PA505OH - MNa	0.14466	-2.7893
TG576 - MNH4	0.16932	-2.5621
TG502 - MNH4	0.17308	-2.5305
PA482 - MH	0.17385	-2.5241
CE222 - MNH4	0.18032	-2.4713
TG553 - MNH4	0.18762	-2.4141
LacCerd300 - MH	4.932	2.3022
PC361 - MH	4.7212	2.2391
CAR271 - MH	4.7152	2.2373
LPC183 - MH	4.4483	2.1533
FA162Ep2,cyclo - MH	0.22633	-2.1435
CerPd440 - MH	4.2748	2.0958
PA521OH - MNH4	0.24177	-2.0483
PC362 - MH	3.886	1.9583
TG552 - MNH4	0.27221	-1.8772
TG585 - MNH4	0.28177	-1.8274
FA120OH2,Ke2,Ep2 - MH	3.5363	1.8223
PA520OH - MNH4	0.30549	-1.7108
SHexSpht181 - MH	3.2554	1.7028
PG406 - MNH4	3.2239	1.6888
PC382 - MH	3.2073	1.6814
PC444 - MH	3.1084	1.6362
MGDG345 - MNH4	3.0828	1.6242
PC344 - MH	0.32795	-1.6085
PC341 - MH	2.9256	1.5487
SQDG310 - MNH4	2.9015	1.5368
LPC182 - MH	2.8905	1.5313
CerPd462 - MH	2.8854	1.5288
TG525 - MNH4	0.34691	-1.5274
DG341 - MNH4	2.8281	1.4998
PG341 - MH	0.35711	-1.4856
PC302 - MH	2.7725	1.4712
WE4812 - MH	0.36141	-1.4683
LPG230 - MH	2.7415	1.455
TG526 - MNH4	0.3687	-1.4395
TG584 - MNH4	0.37172	-1.4277
PA441OH - MNa	0.37528	-1.414
TG575 - MNH4	0.38119	-1.3914
PC363 - MH	2.6013	1.3793
CL7212 - MNH4	0.38469	-1.3782
PA586 - MH	0.38694	-1.3698
WE437 - MNH4	0.38825	-1.3649
DG364 - MH	2.5685	1.3609
TG574 - MNH4	0.39408	-1.3434
PE320 - MH	2.512	1.3289
TG606 - MNH4	0.40092	-1.3186
PA505 - MH	0.40193	-1.315
LPA321 - MH	2.4509	1.2933
PA506 - MH	0.40848	-1.2917
TG548 - MNa	0.41029	-1.2853
PIP654 - MH	0.41804	-1.2583
DG5411 - MNH4	0.42252	-1.2429
PA528 - MH	0.42578	-1.2318
CE203 - MH	0.43258	-1.209
PE323 - MH	2.3071	1.2061
LacCerd321 - MH	2.2878	1.1939
CE221 - MNH4	0.43742	-1.1929
TG547 - MNH4	0.43757	-1.1924
PC324 - MH	2.2514	1.1708
SQDG352 - MNH4	2.2366	1.1613
PA529 - MH	0.44875	-1.156
PG350OH - MNa	0.45228	-1.1447
FA130OH4,Ep - MH	0.4615	-1.1156
DG414 - MNH4	0.4638	-1.1084
MGDG293 - MNH4	2.1324	1.0925
PC402 - MH	2.0718	1.0509
PC345 - MH	2.0516	1.0368
PC301 - MH	2.042	1.03
DG402 - MNH4	0.49155	-1.0246
DG415 - MNH4	0.49422	-1.0168
PC383 - MH	2.0048	1.0034

## Sheet: C1 vs C2
Compound name	Fold Change	log2(FC)
LPG230 - MH	0.00012822	-12.929
FA172Ke2,Ep2,cyclo - MH	0.00014787	-12.723
FA280OH4,Ke2,Ep2 - MH	0.00018028	-12.437
S1Pt201 - MH	0.0002157	-12.179
PIP654 - MH	775.91	9.5997
WE487 - MNH4	692.65	9.436
CerPd390 - MH	606.08	9.2434
PG344 - MNH4	569.99	9.1548
CerPd420 - MH	534.16	9.0611
CE221 - MNH4	401.39	8.6489
TG584 - MNH4	386.97	8.5961
TG585 - MNH4	375.74	8.5536
PI-Cerd320 - MH	0.002708	-8.5285
CE222 - MNH4	345.39	8.4321
CE184 - MH	318.34	8.3144
TG552 - MNH4	231.75	7.8564
DG402 - MNH4	199.82	7.6426
PE404 - MH	0.0050968	-7.6162
CL7211 - MH	172.1	7.4271
SHexCert422 - MH	0.0098958	-6.659
PA548OH - MNH4	93.232	6.5428
LPC205 - MH	32.983	5.0436
WE437 - MNH4	29.554	4.8853
Cert441 - MH	22.23	4.4744
PI506 - MH	20.165	4.3338
FA240OH4,Ke2,Ep2 - MH	0.055782	-4.1641
LPE182 - MH	14.056	3.8131
LPC182 - MH	12.068	3.5931
PA586 - MH	11.971	3.5815
TG606 - MNH4	11.954	3.5794
LPC183 - MH	11.541	3.5286
SHexSpht181 - MH	11.436	3.5155
TG526 - MNH4	11.4	3.5109
TG547 - MNH4	11.269	3.4943
TG525 - MNH4	11.136	3.4772
TG546 - MNH4	10.435	3.3833
PG406 - MNH4	10.391	3.3772
PIP656 - MH	10.359	3.3728
WE4810 - MH	9.5372	3.2536
CE203 - MH	9.0723	3.1815
CL7212 - MNH4	8.8412	3.1442
TG524 - MNH4	8.5038	3.0881
LPE183 - MH	8.3087	3.0546
TG501 - MNH4	8.0975	3.0175
PA481 - MH	7.6661	2.9385
PA565 - MH	7.2992	2.8677
TG545 - MNH4	6.8672	2.7797
PIP676 - MNH4	6.7643	2.7579
PC402 - MH	0.15086	-2.7288
CE161 - MNH4	6.596	2.7216
HexCert402 - MH	6.5185	2.7045
LPA303 - MH	6.4257	2.6839
PG366 - MH	6.3913	2.6761
LPC181 - MH	6.3741	2.6722
PA364 - MH	6.3435	2.6653
CE181 - MNH4	6.3324	2.6628
PA363 - MH	6.2983	2.655
CE140 - MNH4	6.2499	2.6438
PI-Cerd340 - MH	0.16126	-2.6326
CE225 - MH	5.9335	2.5689
Cerd383 - MH	5.8788	2.5555
DG5411 - MNH4	5.7774	2.5304
PE343 - MH	5.7526	2.5242
LPC130 - MH	5.4552	2.4476
PS384 - MH	5.3764	2.4266
TG553 - MNH4	5.3332	2.415
PG350OH - MNa	0.18808	-2.4106
SQDG304 - MNH4	0.18865	-2.4062
TG523 - MNH4	5.1168	2.3553
PE321 - MH	5.0028	2.3227
PC301 - MH	4.84	2.275
PA342 - MH	4.8354	2.2736
TG575 - MNH4	4.8342	2.2733
PA520OH - MNH4	4.7719	2.2546
TG502 - MNH4	4.6725	2.2242
TG566 - MNH4	4.419	2.1437
TG548 - MNa	4.4072	2.1398
LacCerd361 - MH	0.22894	-2.127
MGDG293 - MNH4	4.3425	2.1185
CE150 - MNH4	4.281	2.0979
TG576 - MNH4	4.2658	2.0928
PA505 - MH	4.2485	2.0869
PC303 - MH	4.2139	2.0752
PC325 - MH	4.1131	2.0402
PE345 - MH	4.1028	2.0366
TG596 - MNH4	4.0498	2.0178
PE320 - MH	4.0437	2.0157
PA504 - MH	4.0296	2.0106
SQDG354 - MNH4	4.0252	2.0091
PA503 - MH	4.0118	2.0042
WE488 - MNH4	3.9932	1.9975
TG565 - MNH4	3.9179	1.9701
MGDG388 - MH	3.9056	1.9655
PE344 - MH	3.8643	1.9502
PA521OH - MNH4	3.8454	1.9431
DG391 - MNH4	3.8028	1.927
PC302 - MH	3.7833	1.9196
PA343 - MH	3.7562	1.9093
HexCert362 - MH	3.7049	1.8894
PA526 - MH	3.6947	1.8855
TG574 - MNH4	3.6877	1.8827
TG544 - MNH4	3.6732	1.877
DGDG389 - MH	3.6513	1.8684
CE202 - MNH4	3.6509	1.8683
PE322 - MH	3.6395	1.8637
FA120OH4,Ke2,Ep - MH	3.5957	1.8463
PI323 - MH	0.27961	-1.8385
PG341 - MH	3.5621	1.8327
TG503 - MNH4	3.5555	1.83
SQDG305 - MNH4	0.28823	-1.7947
DG403 - MNH4	3.4288	1.7777
MGDG4712 - MNH4	3.421	1.7744
PA544 - MH	3.418	1.7731
LPC160 - MH	3.3879	1.7604
DGDG343 - MNH4	3.3698	1.7527
PA525 - MH	3.3589	1.748
TG595 - MNH4	3.3566	1.747
PE423 - MH	0.29902	-1.7417
PS383 - MH	3.3016	1.7231
HexCerd363 - MH	3.2997	1.7223
PI426 - MH	3.2885	1.7174
PA441OH - MNa	3.2673	1.7081
PA482 - MH	3.2634	1.7064
PA506 - MH	3.2384	1.6953
MG344 - MH	3.2274	1.6904
TG573 - MNH4	3.1998	1.678
MGDG283 - MNH4	3.1518	1.6562
PS534 - MH	3.1474	1.6542
PG393 - MNH4	3.1389	1.6503
PA524 - MH	3.1084	1.6362
DGDG365 - MNH4	3.1014	1.6329
CerPt401 - MH	3.0828	1.6242
FA190Ep2,cyclo - MH	3.0245	1.5967
PC324 - MH	2.9556	1.5634
HexCerd383 - MH	2.9533	1.5623
PA483 - MH	2.9457	1.5586
HexCert382 - MH	2.933	1.5524
PA546 - MH	2.9226	1.5473
PA527 - MH	2.92	1.546
HexCert322 - MH	2.8384	1.5051
PG342 - MH	2.7925	1.4816
PG320 - MH	2.7539	1.4615
PA529 - MH	2.7537	1.4614
TG616 - MNH4	2.7158	1.4414
PG345 - MNH4	2.697	1.4313
PA545 - MH	2.6774	1.4208
PC345 - MH	2.6621	1.4126
PS402 - MH	2.6404	1.4008
PE442 - MH	2.6297	1.3949
PA528 - MH	2.6132	1.3858
TG564 - MNH4	2.6056	1.3816
TG594 - MNH4	2.5783	1.3664
PE406OH - MH	2.5724	1.3631
DG415 - MNH4	2.5543	1.3529
FA190OH2,Ke2,Ep2 - MH	2.543	1.3465
PC445 - MH	2.5212	1.3341
LPI345 - MH	2.5088	1.327
SHexCert421 - MH	2.4864	1.3141
CE170 - MNH4	2.4826	1.3118
Cert422 - MK	2.4651	1.3016
PG440 - MNH4	2.4563	1.2965
TG586 - MNH4	2.4434	1.2889
PE342 - MH	2.4345	1.2836
PC322 - MH	2.4091	1.2685
MG345 - MH	2.3413	1.2273
TG543 - MNH4	2.3395	1.2262
WE489 - MNa	2.3281	1.2191
DG412 - MNH4	2.3248	1.2171
PA523 - MH	2.3168	1.2121
PA566 - MH	2.2933	1.1974
SQDG282 - MH	2.2875	1.1938
PE405OH - MH	2.2866	1.1932
PI365 - MH	2.2865	1.1931
PA547 - MH	2.2845	1.1919
PI364 - MH	2.2802	1.1891
MGDG345 - MNH4	2.2702	1.1828
PG343 - MH	2.2562	1.1739
DGDG364 - MNH4	2.2431	1.1655
PA502 - MH	2.2074	1.1424
PA387 - MH	2.2064	1.1417
PC321 - MH	2.1943	1.1337
CE204 - MH	2.1885	1.13
TG522 - MNH4	2.1627	1.1128
PG400 - MH	2.1582	1.1098
PE362 - MH	2.1565	1.1087
PC320 - MH	2.1524	1.1059
PI342 - MH	2.1499	1.1043
PE364 - MH	2.1264	1.0884
CE226 - MH	2.1126	1.079
DG384 - MNH4	2.1096	1.077
DG342 - MH	2.1026	1.0722
PA567 - MH	2.0985	1.0693
Spht180 - MH	0.47887	-1.0623
PI-Cerd361 - MH	2.0814	1.0576
PI-Cerd381 - MH	2.0791	1.056
PE363 - MH	2.0377	1.0269
Cert420 - MH	2.0035	1.0025

## Sheet: C1 vs C3
Compound name	Fold Change	log2(FC)
PIP656 - MH	845310	19.689
PG345 - MNH4	753550	19.523
LPA303 - MH	312160	18.252
PI365 - MH	124440	16.925
FA190Ep2,cyclo - MH	110450	16.753
PE405OH - MH	91299	16.478
MGDG283 - MNH4	79080	16.271
FA120OH4,Ke2,Ep - MH	72402	16.144
PI363 - MH	69878	16.093
PG366 - MH	65113	15.991
PE406OH - MH	60277	15.879
PG393 - MNH4	58404	15.834
SHexCerd290 - MH	55518	15.761
FA280OH4,Ke2,Ep2 - MH	2.0959e-05	-15.542
LPG230 - MH	2.2291e-05	-15.453
FA172Ke2,Ep2,cyclo - MH	2.6219e-05	-15.219
SHexSpht181 - MH	13508	13.722
PA363 - MH	11753	13.521
PI323 - MH	11696	13.514
PG341 - MH	11535	13.494
LPC205 - MH	8111.4	12.986
PG320 - MH	7742.6	12.919
PC345 - MH	7407.4	12.855
CerPd420 - MH	4789.3	12.226
MGDG293 - MNH4	4710.1	12.202
CE202 - MNH4	4690.5	12.196
Cert441 - MH	4228	12.046
PI506 - MH	4083.2	11.995
PIP654 - MH	3840.1	11.907
WE469 - MNH4	3767.6	11.879
MIPCm181 - MH	3703.6	11.855
WE437 - MNH4	3308.4	11.692
Cerd383 - MH	3304.7	11.69
CE226 - MH	3235.6	11.66
TG565 - MNH4	2979.1	11.541
TG544 - MNH4	2905.5	11.505
WE487 - MNH4	2853.4	11.478
WE4810 - MH	2745.3	11.423
CerPd390 - MH	2525.1	11.302
CE225 - MH	2495.2	11.285
TG606 - MNH4	2489.1	11.281
PA521OH - MNH4	2360.6	11.205
TG594 - MNH4	2322.5	11.181
TG586 - MNH4	2311	11.174
CE222 - MNH4	2122.8	11.052
PA586 - MH	2071.6	11.017
WE489 - MNa	2069	11.015
PC303 - MH	1907.1	10.897
WE4811 - MH	1886.8	10.882
DG391 - MNH4	1866.1	10.866
CE203 - MH	1856.7	10.859
CE161 - MNH4	1850.6	10.854
CE204 - MH	1753.7	10.776
PA524 - MH	1701.3	10.732
HexCerd363 - MH	1667.1	10.703
PA565 - MH	1602	10.646
TG616 - MNH4	1572.3	10.619
PS383 - MH	1539.2	10.588
TG573 - MNH4	1517.9	10.568
CE224 - MNH4	1459.8	10.512
TG503 - MNH4	1407	10.458
CE221 - MNH4	1403	10.454
PG406 - MNH4	1373.5	10.424
PG425 - MNH4	1301.6	10.346
HexCert362 - MH	1286.9	10.33
WE488 - MNH4	1257.7	10.297
TG564 - MNH4	1211.1	10.242
CE140 - MNH4	1201	10.23
TG585 - MNH4	1199.1	10.228
PA567 - MH	1188.7	10.215
PA566 - MH	1183.8	10.209
DG5411 - MNH4	1179.5	10.204
HexCert322 - MH	1163.3	10.184
PA544 - MH	1126	10.137
Cert422 - MK	1088.5	10.088
TG584 - MNH4	1077.1	10.073
CE184 - MH	1047.8	10.033
CE181 - MNH4	984.5	9.9432
WE4812 - MH	925.17	9.8536
PS384 - MH	912.96	9.8344
TG595 - MNH4	905.09	9.8219
TG553 - MNH4	902.91	9.8184
PS402 - MH	825.76	9.6896
PI366 - MNH4	814.28	9.6694
TG552 - MNH4	811.22	9.664
TG543 - MNH4	809.09	9.6601
DG412 - MNH4	799.22	9.6424
PA502 - MH	793.27	9.6317
DG403 - MNH4	785.12	9.6168
HexCert402 - MH	746.66	9.5443
PA481 - MH	678.48	9.4062
CL7211 - MH	634.03	9.3084
TG501 - MNH4	619.73	9.2755
PA523 - MH	567.66	9.1489
PA548OH - MNH4	547.41	9.0965
DG402 - MNH4	547.31	9.0962
CL7212 - MNH4	536.47	9.0673
TG522 - MNH4	528.5	9.0458
PG440 - MNH4	498.16	8.9605
HexCerd423 - MH	434.74	8.764
DG416 - MNH4	393.95	8.6219
PG344 - MNH4	378.69	8.5649
PI-Cerd381 - MH	299.72	8.2275
PI-Cerd320 - MH	0.0034712	-8.1703
CE170 - MNH4	233.4	7.8666
CE150 - MNH4	218.94	7.7744
DG371 - MNH4	146.64	7.1961
PS534 - MH	143.87	7.1687
PG492 - MNH4	91.664	6.5183
TG526 - MNH4	87.24	6.4469
TG547 - MNH4	79.498	6.3128
LPE183 - MH	71.634	6.1626
TG525 - MNH4	63.556	5.9899
LPE182 - MH	62.183	5.9585
TG546 - MNH4	53.74	5.7479
PE404 - MH	0.018902	-5.7253
LacCerd361 - MH	51.245	5.6793
TG576 - MNH4	50.127	5.6475
LPC183 - MH	49.571	5.6314
PE345 - MH	42.001	5.3924
PA503 - MH	41.347	5.3697
TG545 - MNH4	40.527	5.3408
PA483 - MH	39.908	5.3186
SHexCert422 - MH	0.025077	-5.3175
TG524 - MNH4	38.419	5.2638
TG502 - MNH4	35.343	5.1433
PA520OH - MNH4	34.569	5.1114
PA545 - MH	34.213	5.0965
PC325 - MH	32.995	5.0442
TG523 - MNH4	32.739	5.0329
TG566 - MNH4	32.141	5.0063
PE320 - MH	30.825	4.946
LPC182 - MH	30.541	4.9327
PIP676 - MNH4	27.731	4.7934
PA364 - MH	26.66	4.7366
TG548 - MNa	24.722	4.6277
PI-Cerd340 - MH	24.503	4.6149
PE343 - MH	23.87	4.5771
PA547 - MH	23.425	4.55
PI364 - MH	21.998	4.4593
PA482 - MH	21.334	4.4151
PE344 - MH	21.249	4.4093
PA343 - MH	20.444	4.3536
LPC181 - MH	19.499	4.2853
PA529 - MH	19.367	4.2755
PC302 - MH	18.802	4.2328
PE322 - MH	18.678	4.2232
PE321 - MH	18.238	4.1889
DG415 - MNH4	18.086	4.1768
PA546 - MH	16.861	4.0756
TG574 - MNH4	16.657	4.0581
PA506 - MH	15.776	3.9797
TG575 - MNH4	15.216	3.9276
TG596 - MNH4	14.776	3.8852
HexCerd383 - MH	14.703	3.878
PC324 - MH	14.228	3.8307
PA342 - MH	14.178	3.8256
CerPt401 - MH	14.05	3.8125
PA504 - MH	13.729	3.7792
PA441OH - MNa	13.075	3.7087
PC301 - MH	12.879	3.687
PG364 - MH	12.325	3.6236
PA526 - MH	12.198	3.6085
PA366 - MNa	11.937	3.5774
PA528 - MH	11.875	3.5699
DG383 - MNH4	11.651	3.5423
PA525 - MH	11.417	3.513
DG382 - MNH4	11.101	3.4726
LPC130 - MH	10.753	3.4267
PA527 - MH	10.244	3.3567
PA505 - MH	10.212	3.3522
DGDG389 - MH	9.6751	3.2743
MG345 - MH	9.352	3.2253
SQDG282 - MH	9.0937	3.1849
SQDG354 - MNH4	8.9296	3.1586
PG343 - MH	8.8772	3.1501
HexCert382 - MH	8.4163	3.0732
PI341 - MH	7.8162	2.9665
PI343 - MH	7.7509	2.9544
SQDG304 - MNH4	0.13672	-2.8707
PE442 - MH	7.311	2.8701
PC344 - MH	7.2984	2.8676
MG344 - MH	7.0658	2.8209
DGDG343 - MNH4	6.9493	2.7969
PE444 - MH	6.117	2.6128
Cert421 - MH	6.053	2.5977
PG342 - MH	5.8817	2.5562
LPC160 - MH	5.6747	2.5046
PI342 - MH	5.6543	2.4993
PA505OH - MNa	5.6284	2.4927
Cert420 - MH	5.3087	2.4084
PC322 - MH	5.1842	2.3741
FA190OH2,Ke2,Ep2 - MH	5.1273	2.3582
PC320 - MH	5.1089	2.353
PC4211 - MH	5.0392	2.3332
PI-Cerd361 - MH	4.9337	2.3027
DGDG365 - MNH4	4.8467	2.277
PA4211OH - MH	4.6712	2.2238
MGDG4712 - MNH4	4.6115	2.2052
PI426 - MH	4.534	2.1808
DG363 - MNH4	4.4733	2.1613
PC321 - MH	4.469	2.16
PE341 - MH	4.3987	2.1371
PC445 - MH	4.3863	2.133
PI-Cerd402 - MH	4.3862	2.133
PG405 - MNH4	4.368	2.127
DG384 - MNH4	4.3358	2.1163
PA387 - MH	4.3105	2.1078
PE363 - MH	4.3093	2.1074
FA162Ep2,cyclo - MH	4.2982	2.1037
PG400 - MH	4.2485	2.087
PG363 - MNH4	4.104	2.037
PC323 - MH	4.0798	2.0285
PC4412 - MH	4.0654	2.0234
MGDG345 - MNH4	4.0531	2.019
PC402 - MH	0.24733	-2.0155
PC366 - MH	4.0399	2.0143
SHexCert421 - MH	3.9732	1.9903
DG343 - MH	3.9511	1.9823
PE342 - MH	3.903	1.9646
PE384 - MH	3.8493	1.9446
SQDG305 - MNH4	0.26621	-1.9093
PE366 - MH	3.7286	1.8986
PE5810OH - MH	3.7249	1.8972
PC4210 - MH	3.6993	1.8873
MGDG388 - MH	3.6677	1.8749
PE364 - MH	3.6534	1.8692
PA365 - MNa	3.5858	1.8423
MGDG389 - MH	3.5468	1.8265
HexCerd343 - MH	3.5116	1.8121
MGDG391 - MNH4	3.5025	1.8084
PG558 - MNH4	3.4046	1.7675
FA240OH4,Ke2,Ep2 - MH	3.3596	1.7483
DG342 - MH	3.3397	1.7397
DG392 - MNH4	3.3188	1.7307
MGDG392 - MNH4	3.3003	1.7226
PC384 - MH	3.2723	1.7103
Cerd343 - MH	3.1959	1.6762
PC341 - MH	3.1491	1.655
PE362 - MH	3.1218	1.6424
PC385 - MH	3.0055	1.5876
DG341 - MNH4	2.9911	1.5807
CAR271 - MH	2.9886	1.5795
DG387 - MH	2.986	1.5782
DG366 - MH	2.9462	1.5588
DGDG364 - MNH4	2.9085	1.5403
PE323 - MH	2.8618	1.5169
DGDG230 - MH	2.8317	1.5017
PE443 - MH	2.8313	1.5015
LacCerd322 - MH	2.8112	1.4912
PE365 - MH	2.7635	1.4665
PC386 - MH	2.7571	1.4631
PI-Cerd401 - MH	2.7479	1.4583
LacCerd300 - MH	2.7433	1.4559
PA442OH - MNa	2.7279	1.4478
PG365 - MH	2.6755	1.4198
PC442 - MH	2.6694	1.4165
PG350OH - MNa	0.37664	-1.4087
PE383 - MH	2.6457	1.4037
LPA345 - MH	2.6001	1.3786
DG386 - MH	2.5278	1.3379
PE382 - MH	2.4975	1.3205
LPI345 - MH	2.4863	1.314
Spht180 - MH	0.40268	-1.3123
PC362 - MH	2.46	1.2986
FA140OH4,Ep - MH	2.4008	1.2635
SQDG310 - MNH4	2.397	1.2612
SQDG334 - MNH4	0.4175	-1.2602
PC365 - MH	2.3915	1.2579
HexCerd352 - MH	2.3333	1.2224
CerPd462 - MH	2.3332	1.2223
PC343 - MH	2.3313	1.2211
MGDG328 - MNH4	2.3219	1.2153
SQDG353 - MNH4	2.2942	1.198
LacCerd260 - MH	2.2894	1.1949
LPI346 - MH	2.2642	1.179
SQDG281 - MNH4	2.2504	1.1702
CerPt400 - MH	2.2369	1.1615
FA130OH3,Ep - MH	0.44735	-1.1605
LPC304 - MH	2.2265	1.1548
DG364 - MH	2.2254	1.1541
FA153cyclo - MH	2.184	1.127
FA100OH2,Ep,cyclo - MH	2.1645	1.1141
PC366OH - MH	2.1255	1.0878
FA120OH2,Ke2,Ep2 - MH	2.1197	1.0839
PI449 - MH	2.1173	1.0822
PC365OH - MH	2.0909	1.0641
PC363 - MH	2.0843	1.0596
FA195Ke2,Ep2,cyclo - MH	2.0816	1.0577
Sphd180 - MH	2.0803	1.0568
PC422 - MH	2.0419	1.0299
DG414 - MNH4	2.0141	1.0101
LPA346 - MH	2.0054	1.0039

## Sheet: C2 vs C3
Compound name	Fold Change	log2(FC)
PG345 - MNH4	279410	18.092
PIP656 - MH	81603	16.316
PI365 - MH	54425	15.732
LPA303 - MH	48579	15.568
SHexCerd290 - MH	48237	15.558
PI363 - MH	42808	15.386
PI323 - MH	41844	15.353
PE405OH - MH	39926	15.285
FA190Ep2,cyclo - MH	36517	15.156
S1Pt201 - MH	29509	14.849
MGDG283 - MNH4	25089	14.615
PE406OH - MH	23430	14.516
FA120OH4,Ke2,Ep - MH	20133	14.297
PG393 - MNH4	18603	14.183
PG366 - MH	10184	13.314
PG341 - MH	3238.4	11.661
PG320 - MH	2811.5	11.457
PC345 - MH	2782.6	11.442
MIPCm181 - MH	2450.6	11.259
WE469 - MNH4	2171.4	11.084
PA363 - MH	1866.1	10.866
CE226 - MH	1531.6	10.581
CE224 - MNH4	1416	10.468
CE202 - MNH4	1284.8	10.327
WE4811 - MH	1264.8	10.305
SHexSpht181 - MH	1181.2	10.206
MGDG293 - MNH4	1084.7	10.083
WE4812 - MH	1077.4	10.073
TG586 - MNH4	945.84	9.8854
TG594 - MNH4	900.78	9.815
WE489 - MNa	888.72	9.7956
CE204 - MH	801.32	9.6462
TG544 - MNH4	790.99	9.6275
TG565 - MNH4	760.36	9.5705
PG425 - MNH4	654.73	9.3548
DG416 - MNH4	626.37	9.2909
PA521OH - MNH4	613.89	9.2618
TG616 - MNH4	578.92	9.1772
PA567 - MH	566.45	9.1458
Cerd383 - MH	562.14	9.1348
PA524 - MH	547.33	9.0963
PA566 - MH	516.19	9.0117
HexCerd363 - MH	505.24	8.9808
DG391 - MNH4	490.71	8.9387
TG573 - MNH4	474.39	8.8899
PI366 - MNH4	469.45	8.8748
PS383 - MH	466.2	8.8648
TG564 - MNH4	464.82	8.8605
PC303 - MH	452.56	8.822
Cert422 - MK	441.57	8.7865
CE225 - MH	420.53	8.7161
HexCert322 - MH	409.86	8.679
TG503 - MNH4	395.74	8.6284
PA502 - MH	359.37	8.4893
HexCert362 - MH	347.35	8.4403
TG543 - MNH4	345.83	8.4339
DG412 - MNH4	343.77	8.4253
PA544 - MH	329.44	8.3639
WE488 - MNH4	314.95	8.299
PS402 - MH	312.74	8.2888
WE4810 - MH	287.85	8.1692
CE161 - MNH4	280.56	8.1322
TG595 - MNH4	269.65	8.0749
LPC205 - MH	245.93	7.9421
PA523 - MH	245.02	7.9368
TG522 - MNH4	244.37	7.9329
DG403 - MNH4	228.98	7.8391
HexCerd423 - MH	226.51	7.8234
LacCerd361 - MH	223.84	7.8063
PA565 - MH	219.48	7.778
TG606 - MNH4	208.23	7.702
CE203 - MH	204.66	7.6771
DG5411 - MNH4	204.16	7.6736
PG440 - MNH4	202.81	7.664
PI506 - MH	202.49	7.6617
CE140 - MNH4	192.17	7.5862
Cert441 - MH	190.2	7.5714
PA586 - MH	173.05	7.435
PS384 - MH	169.81	7.4078
TG553 - MNH4	169.3	7.4034
CE181 - MNH4	155.47	7.2805
PI-Cerd340 - MH	151.95	7.2475
PI-Cerd381 - MH	144.16	7.1715
PG406 - MNH4	132.18	7.0464
HexCert402 - MH	114.55	6.8398
WE437 - MNH4	111.94	6.8066
PG492 - MNH4	107.43	6.7472
CE170 - MNH4	94.014	6.5548
PA481 - MH	88.503	6.4677
DG371 - MNH4	79.288	6.309
TG501 - MNH4	76.533	6.258
CL7212 - MNH4	60.678	5.9231
FA240OH4,Ke2,Ep2 - MH	60.228	5.9124
CE150 - MNH4	51.144	5.6765
PS534 - MH	45.712	5.5145
PA483 - MH	13.548	3.76
PA545 - MH	12.778	3.6756
TG576 - MNH4	11.751	3.5547
PA503 - MH	10.306	3.3655
PA547 - MH	10.254	3.3581
PE345 - MH	10.237	3.3557
PI364 - MH	9.6474	3.2701
CerPd420 - MH	8.9661	3.1645
LPE183 - MH	8.6216	3.108
DG382 - MNH4	8.3728	3.0657
PC325 - MH	8.0219	3.0039
TG526 - MNH4	7.6527	2.936
PE320 - MH	7.6231	2.9304
TG502 - MNH4	7.564	2.9192
TG566 - MNH4	7.2733	2.8626
PA520OH - MNH4	7.2442	2.8568
DG415 - MNH4	7.0806	2.8239
TG547 - MNH4	7.0544	2.8185
PA529 - MH	7.0329	2.8141
PG364 - MH	6.9779	2.8028
PC344 - MH	6.6809	2.74
DG383 - MNH4	6.5399	2.7093
PA482 - MH	6.5375	2.7087
TG523 - MNH4	6.3983	2.6777
PI341 - MH	6.2819	2.6512
PA366 - MNa	6.2154	2.6359
CE222 - MNH4	6.1461	2.6197
TG545 - MNH4	5.9016	2.5611
PA548OH - MNH4	5.8714	2.5537
PA546 - MH	5.769	2.5283
TG525 - MNH4	5.707	2.5127
TG548 - MNa	5.6094	2.4879
PE344 - MH	5.4988	2.4591
PA343 - MH	5.4428	2.4444
TG546 - MNH4	5.1502	2.3646
PE322 - MH	5.132	2.3595
HexCerd383 - MH	4.9784	2.3157
PC302 - MH	4.9697	2.3132
PIP654 - MH	4.9491	2.3072
PA506 - MH	4.8716	2.2844
PC324 - MH	4.8141	2.2673
CerPt401 - MH	4.5576	2.1883
PA528 - MH	4.5444	2.1841
TG524 - MNH4	4.5179	2.1757
TG574 - MNH4	4.5171	2.1754
LPE182 - MH	4.4241	2.1454
LPC183 - MH	4.2953	2.1028
PA364 - MH	4.2028	2.0713
PI343 - MH	4.1896	2.0668
PE343 - MH	4.1495	2.0529
WE487 - MNH4	4.1196	2.0425
PIP676 - MNH4	4.0996	2.0355
CerPd390 - MH	4.0855	2.0305
PA505OH - MNa	4.058	2.0208
PA441OH - MNa	4.0017	2.0006
MG345 - MH	3.9943	1.998
SQDG282 - MH	3.9754	1.9911
PG343 - MH	3.9345	1.9762
PE366 - MH	3.8711	1.9528
PE404 - MH	3.7086	1.8909
CL7211 - MH	3.6842	1.8813
TG596 - MNH4	3.6485	1.8673
PE321 - MH	3.6455	1.8661
PC365OH - MH	3.5391	1.8234
PA527 - MH	3.5081	1.8107
TG552 - MNH4	3.5004	1.8075
CE221 - MNH4	3.4954	1.8055
PC366 - MH	3.4353	1.7804
PA504 - MH	3.4071	1.7685
PA525 - MH	3.3989	1.7651
PA4211OH - MH	3.3901	1.7613
PA526 - MH	3.3014	1.7231
CE184 - MH	3.2915	1.7188
Cert421 - MH	3.2629	1.7062
TG585 - MNH4	3.1915	1.6742
TG575 - MNH4	3.1476	1.6543
LacCerd260 - MH	3.142	1.6517
PE444 - MH	3.0997	1.6321
LPC181 - MH	3.0591	1.6131
PA342 - MH	2.9321	1.5519
PE443 - MH	2.8897	1.5309
HexCert382 - MH	2.8695	1.5208
PC4210 - MH	2.8281	1.4998
PC385 - MH	2.8076	1.4893
TG584 - MNH4	2.7835	1.4769
PE442 - MH	2.7801	1.4752
PC386 - MH	2.7459	1.4573
DG402 - MNH4	2.739	1.4536
LacCerd322 - MH	2.7289	1.4483
PC323 - MH	2.7229	1.4452
PC384 - MH	2.694	1.4298
PC301 - MH	2.661	1.412
DGDG389 - MH	2.6497	1.4059
Cert420 - MH	2.6497	1.4058
PI342 - MH	2.63	1.395
LPC304 - MH	2.6283	1.3941
PG363 - MNH4	2.6279	1.3939
PI-Cerd402 - MH	2.6216	1.3904
SQDG353 - MNH4	2.615	1.3868
PE423 - MH	2.5807	1.3678
PC4211 - MH	2.5398	1.3447
SHexCert422 - MH	2.5341	1.3415
LPC182 - MH	2.5308	1.3396
PC366OH - MH	2.5278	1.3379
PC4412 - MH	2.5074	1.3262
LacCerd300 - MH	2.4477	1.2914
DG363 - MNH4	2.4445	1.2895
PC422 - MH	2.4437	1.2891
PE341 - MH	2.4348	1.2838
PC341 - MH	2.4082	1.2679
PA505 - MH	2.4036	1.2652
PC362 - MH	2.3996	1.2628
PG405 - MNH4	2.3991	1.2625
DG341 - MNH4	2.3753	1.2481
PC320 - MH	2.3736	1.2471
PI-Cerd361 - MH	2.3703	1.2451
PC443 - MH	2.2379	1.1622
PE365 - MH	2.2318	1.1582
PC444 - MH	2.2277	1.1556
SQDG354 - MNH4	2.2184	1.1495
PE403 - MH	2.2128	1.1459
FA162Ep2,cyclo - MH	2.2079	1.1427
HexCerd343 - MH	2.2034	1.1397
PC403 - MH	2.2024	1.1391
MG344 - MH	2.1894	1.1305
PC382 - MH	2.1717	1.1188
PC361 - MH	2.1674	1.1159
PC423 - MH	2.164	1.1137
PE323 - MH	2.1583	1.1099
PC322 - MH	2.1519	1.1056
PC424 - MH	2.1519	1.1056
PE384 - MH	2.1479	1.103
PE363 - MH	2.1148	1.0805
PG342 - MH	2.1062	1.0747
DGDG230 - MH	2.1052	1.074
MGDG391 - MNH4	2.0876	1.0619
LPA346 - MH	2.0674	1.0478
DGDG343 - MNH4	2.0623	1.0442
DG384 - MNH4	2.0552	1.0393
PC343 - MH	2.0489	1.0348
DG366 - MH	2.0472	1.0336
PC365 - MH	2.044	1.0314
PC321 - MH	2.0367	1.0262
Cerd343 - MH	2.0315	1.0225
DG385 - MH	2.03	1.0215
DG414 - MNH4	2.0283	1.0203
FA190OH2,Ke2,Ep2 - MH	2.0163	1.0117
PG350OH - MNa	2.0025	1.0018

## Sheet: S1 vs S2
Compound name	Fold Change	log2(FC)
LPE183 - MH	233870	17.835
LPC130 - MH	92811	16.502
FA190Ep2,cyclo - MH	75070	16.196
FA120OH4,Ke2,Ep - MH	67208	16.036
FA172Ke2,Ep2,cyclo - MH	2.3313e-05	-15.389
LPG230 - MH	2.6662e-05	-15.195
FA223Ep2,cyclo - MH	2.8861e-05	-15.081
PI323 - MH	3.1618e-05	-14.949
FA276OH,Ke2,Ep2,cyclo - MH	17846	14.123
SHexSpht181 - MH	13551	13.726
LPC205 - MH	7255.5	12.825
LPE182 - MH	6849.7	12.742
PG341 - MH	1806	10.819
PG406 - MNH4	1452.4	10.504
PI506 - MH	1258.9	10.298
WE487 - MNH4	1136.6	10.151
CerPd420 - MH	1108	10.114
Cert441 - MH	1106.7	10.112
LPC181 - MH	860.86	9.7496
Cerd383 - MH	791.62	9.6287
TG606 - MNH4	670.65	9.3894
TG594 - MNH4	660.99	9.3685
CE222 - MNH4	606.14	9.2435
DG412 - MNH4	563.67	9.1387
PA586 - MH	541.93	9.082
TG595 - MNH4	485.4	8.923
PS402 - MH	429.01	8.7449
TG585 - MNH4	420.48	8.7159
TG584 - MNH4	413.64	8.6922
CE184 - MH	406.36	8.6666
TG552 - MNH4	336.1	8.3927
MGDG293 - MNH4	275.23	8.1045
CL7211 - MH	266	8.0553
CE150 - MNH4	251.43	7.974
SQDG354 - MNH4	238.89	7.9002
PA548OH - MNH4	231.16	7.8528
PI-Cerd320 - MH	0.0043433	-7.847
PA481 - MH	222.68	7.7988
TG501 - MNH4	217.71	7.7663
CL7212 - MNH4	204.9	7.6788
PI-Cerd381 - MH	136.97	7.0977
PG350OH - MNa	0.0081832	-6.9331
PE381 - MH	100.68	6.6537
CE221 - MNH4	30.971	4.9529
TG547 - MNH4	25.257	4.6586
PA521OH - MNH4	22.847	4.5139
LPC183 - MH	22.438	4.4879
TG546 - MNH4	19.4	4.278
PA363 - MH	18.234	4.1886
TG545 - MNH4	17.588	4.1365
TG526 - MNH4	16.847	4.0744
TG573 - MNH4	16.809	4.0712
LPC182 - MH	16.464	4.0413
PC345 - MH	15.507	3.9549
PC325 - MH	15.484	3.9527
PA544 - MH	15.253	3.931
WE437 - MNH4	13.612	3.7668
TG525 - MNH4	12.573	3.6523
PA565 - MH	12.305	3.6212
PA520OH - MNH4	11.747	3.5542
CE202 - MNH4	11.048	3.4657
TG524 - MNH4	10.933	3.4506
HexCerd423 - MH	10.833	3.4373
TG548 - MNa	10.725	3.4229
WE488 - MNH4	10.678	3.4166
TG566 - MNH4	10.538	3.3976
TG616 - MNH4	10.311	3.3662
CE140 - MNH4	10.192	3.3494
PG366 - MH	10.186	3.3485
PIP656 - MH	10.172	3.3466
PE345 - MH	10.126	3.3401
TG565 - MNH4	9.9798	3.319
CE181 - MNH4	9.9545	3.3153
CE161 - MNH4	9.4313	3.2375
DG391 - MNH4	9.3511	3.2251
DG402 - MNH4	8.971	3.1653
CE203 - MH	8.742	3.128
PG344 - MNH4	8.6587	3.1142
TG523 - MNH4	8.4429	3.0777
PIP654 - MH	7.9758	2.9956
PA529 - MH	7.9527	2.9914
PA502 - MH	7.7476	2.9537
TG544 - MNH4	7.6411	2.9338
TG502 - MNH4	7.3376	2.8753
CE225 - MH	7.3126	2.8704
FA140OH4,Ep - MH	7.2454	2.8571
TG596 - MNH4	7.1336	2.8346
PA364 - MH	6.9176	2.7903
FA240OH4,Ke2,Ep2 - MH	6.7355	2.7518
TG564 - MNH4	6.7102	2.7464
TG576 - MNH4	6.6872	2.7414
SHexCerd290 - MH	6.6756	2.7389
PA526 - MH	6.363	2.6697
LPA303 - MH	6.0482	2.5965
HexCert402 - MH	6.0321	2.5927
WE4810 - MH	5.9153	2.5644
TG503 - MNH4	5.8955	2.5596
TG575 - MNH4	5.8534	2.5493
PA527 - MH	5.7224	2.5166
PE442 - MH	5.646	2.4972
PC324 - MH	5.6295	2.493
PA525 - MH	5.5541	2.4736
PA503 - MH	5.5489	2.4722
PA528 - MH	5.5361	2.4689
PG492 - MNH4	5.4887	2.4565
PA546 - MH	5.4847	2.4554
PA524 - MH	5.4202	2.4384
FA190OH2,Ke2,Ep2 - MH	5.3059	2.4076
HexCert382 - MH	5.2923	2.4039
PE344 - MH	5.2236	2.385
PE343 - MH	5.1621	2.368
TG574 - MNH4	5.1335	2.3599
PIP676 - MNH4	5.11	2.3533
PE320 - MH	5.0981	2.35
DG5411 - MNH4	5.0941	2.3488
HexCert362 - MH	5.0849	2.3462
PA547 - MH	5.028	2.33
PA506 - MH	4.9981	2.3214
HexCerd383 - MH	4.9543	2.3087
SQDG304 - MNH4	0.20649	-2.2758
LPC160 - MH	4.8201	2.2691
WE469 - MNH4	4.7969	2.2621
PA504 - MH	4.729	2.2415
TG522 - MNH4	4.7121	2.2364
PC302 - MH	4.6975	2.2319
PA441OH - MNa	4.656	2.2191
PS384 - MH	4.6318	2.2116
PS383 - MH	4.6041	2.2029
PI363 - MH	4.5888	2.1981
TG586 - MNH4	4.5714	2.1926
CE204 - MH	4.5682	2.1916
TG543 - MNH4	4.4771	2.1626
WE4811 - MH	4.4253	2.1458
PG320 - MH	4.4226	2.1449
DG403 - MNH4	4.3519	2.1217
DGDG343 - MNH4	4.345	2.1193
PA343 - MH	4.3169	2.11
PA545 - MH	4.2824	2.0984
CE226 - MH	4.231	2.081
DGDG389 - MH	4.216	2.0759
CerPt401 - MH	4.2104	2.074
PG345 - MNH4	4.1768	2.0624
PI365 - MH	4.1764	2.0622
WE489 - MNa	4.1604	2.0567
DGDG365 - MNH4	4.113	2.0402
PE322 - MH	4.1116	2.0397
PA483 - MH	3.9968	1.9989
PA523 - MH	3.996	1.9985
MG345 - MH	3.9952	1.9983
PI366 - MNH4	3.9799	1.9927
HexCert322 - MH	3.9416	1.9788
CE170 - MNH4	3.9068	1.966
PA505 - MH	3.9067	1.9659
PG393 - MNH4	3.8445	1.9428
PG343 - MH	3.8255	1.9357
TG553 - MNH4	3.7462	1.9054
HexCerd363 - MH	3.7329	1.9003
PA342 - MH	3.7234	1.8966
PE321 - MH	3.6896	1.8835
MGDG4712 - MNH4	3.6733	1.8771
Cert422 - MK	3.6368	1.8627
PS534 - MH	3.5456	1.826
PE384 - MH	3.488	1.8024
PA567 - MH	3.4697	1.7948
DG343 - MH	3.4608	1.7911
PG405 - MNH4	3.3348	1.7376
PA482 - MH	3.3334	1.737
PI364 - MH	3.2947	1.7201
PG425 - MNH4	3.2731	1.7107
PI343 - MH	3.2626	1.706
PC322 - MH	3.2392	1.6956
MG344 - MH	3.2374	1.6949
PA566 - MH	3.2316	1.6922
PC320 - MH	3.2261	1.6898
PC301 - MH	3.2228	1.6883
DG415 - MNH4	3.2166	1.6855
DG416 - MNH4	3.209	1.6821
Cert420 - MH	3.2016	1.6788
PI-Cerd361 - MH	3.1185	1.6409
DG383 - MNH4	3.1183	1.6408
PI426 - MH	3.1085	1.6362
MIPCm181 - MH	3.096	1.6304
Cert421 - MH	3.0875	1.6264
DG382 - MNH4	3.0792	1.6225
PE5810OH - MH	3.0665	1.6166
PC321 - MH	3.0611	1.6141
FA180OH2,Ke2,Ep,cyclo - MH	3.0153	1.5923
PG342 - MH	2.9966	1.5833
PE341 - MH	2.9895	1.5799
PG400 - MH	2.945	1.5582
PA366 - MNa	2.9176	1.5448
PE406OH - MH	2.9162	1.5441
DG341 - MNH4	2.8865	1.5293
FA232OH3,Ke2,Ep2,cyclo - MH	2.8844	1.5283
TG371 - MNH4	2.8731	1.5226
DG384 - MNH4	2.8596	1.5158
DGDG364 - MNH4	2.8459	1.5089
PE364 - MH	2.8081	1.4896
PI342 - MH	2.7867	1.4786
PE342 - MH	2.7635	1.4665
PC445 - MH	2.7559	1.4625
MGDG391 - MNH4	2.7499	1.4594
MGDG345 - MNH4	2.7488	1.4588
PE382 - MH	2.7195	1.4433
PC4211 - MH	2.6833	1.424
CerPd390 - MH	0.37663	-1.4088
DG363 - MNH4	2.6333	1.3969
PE362 - MH	2.5877	1.3716
PC442 - MH	2.5494	1.3502
PG558 - MNH4	2.5279	1.338
PA442OH - MNa	2.5278	1.3379
PC303 - MH	2.5269	1.3374
PI341 - MH	2.4896	1.3159
PE443 - MH	2.4584	1.2977
Sphd180 - MH	2.4564	1.2965
MGDG388 - MH	2.4488	1.2921
DG386 - MH	2.4377	1.2855
PI-Cerd402 - MH	2.4329	1.2827
PE323 - MH	2.4303	1.2812
PC366 - MH	2.4102	1.2692
PC341 - MH	2.4098	1.2689
PE383 - MH	2.4076	1.2676
PE363 - MH	2.3902	1.2571
LacCerd300 - MH	2.3888	1.2563
SHexCert421 - MH	2.3806	1.2513
LPI345 - MH	2.3765	1.2489
DG342 - MH	2.3639	1.2411
PG440 - MNH4	2.3617	1.2398
PC323 - MH	2.358	1.2375
PC384 - MH	2.3133	1.21
HexCerd521 - MH	2.2983	1.2006
PC4412 - MH	2.2941	1.1979
PC362 - MH	2.2909	1.1959
MGDG283 - MNH4	2.2824	1.1905
SQDG282 - MH	2.2683	1.1816
PI-Cerd401 - MH	2.2565	1.1741
CE224 - MNH4	2.2386	1.1626
PG364 - MH	2.2378	1.1621
PA387 - MH	2.2365	1.1613
DG387 - MH	2.2343	1.1598
PE366 - MH	2.2254	1.154
MGDG389 - MH	2.2196	1.1503
PG363 - MNH4	2.1818	1.1255
FA153cyclo - MH	2.1804	1.1246
HexCerd343 - MH	2.1682	1.1165
FA260OH4,Ke2,Ep - MH	2.1638	1.1136
DG364 - MH	2.1562	1.1085
PC4210 - MH	2.1538	1.1069
PE365 - MH	2.1362	1.095
PC344 - MH	2.1274	1.0891
PG365 - MH	2.1232	1.0862
PE405OH - MH	2.113	1.0793
MGDG392 - MNH4	2.0999	1.0703
DG385 - MH	2.0832	1.0588
FA162Ep2,cyclo - MH	0.48778	-1.0357
DG392 - MNH4	2.0462	1.033
PA448 - MH	2.0228	1.0163

## Sheet: S1 vs S3
Compound name	Fold Change	log2(FC)
PG345 - MNH4	2656600	21.341
PC325 - MH	2155000	21.039
LPA303 - MH	1012400	19.949
LPE183 - MH	706890	19.431
PI365 - MH	544340	19.054
SHexCerd290 - MH	369270	18.494
PE406OH - MH	361350	18.463
PG366 - MH	308440	18.235
LPC130 - MH	280530	18.098
PG364 - MH	260130	17.989
FA190Ep2,cyclo - MH	226900	17.792
MGDG283 - MNH4	209470	17.676
FA120OH4,Ke2,Ep - MH	203140	17.632
PG393 - MNH4	202760	17.629
Sphd180 - MH	199710	17.608
FA172Ke2,Ep2,cyclo - MH	5.3426e-06	-17.514
PI363 - MH	182120	17.475
FA276OH,Ke2,Ep2,cyclo - MH	53940	15.719
LPG230 - MH	2.1359e-05	-15.515
S1Pt201 - MH	2.4852e-05	-15.296
PC345 - MH	19662	14.263
PA363 - MH	16987	14.052
LPC205 - MH	16239	13.987
SHexSpht181 - MH	10179	13.313
PG406 - MNH4	6737.2	12.718
LPE182 - MH	5553.1	12.439
PG320 - MH	5186.9	12.341
MIPCm181 - MH	4353.6	12.088
TG565 - MNH4	3882.2	11.923
PG341 - MH	3555.5	11.796
TG544 - MNH4	3528.6	11.785
Cert441 - MH	3469.7	11.761
TG564 - MNH4	3418	11.739
TG586 - MNH4	3119.6	11.607
WE487 - MNH4	3091.6	11.594
PI341 - MH	3050.4	11.575
CerPd420 - MH	2907.4	11.505
PA565 - MH	2595	11.342
PI506 - MH	2318.4	11.179
WE437 - MNH4	2300	11.167
CE204 - MH	2247.9	11.134
MGDG293 - MNH4	2241.8	11.13
Cerd383 - MH	2218.8	11.116
PI364 - MH	2212.9	11.112
TG594 - MNH4	2087.5	11.028
PA524 - MH	2018.5	10.979
HexCert322 - MH	1948	10.928
LPC181 - MH	1848	10.852
PS383 - MH	1771.7	10.791
WE489 - MNa	1749.1	10.772
PA544 - MH	1650	10.688
PI366 - MNH4	1565.5	10.612
PS402 - MH	1555.1	10.603
TG573 - MNH4	1549.8	10.598
TG606 - MNH4	1472.9	10.524
CE203 - MH	1447.8	10.5
TG523 - MNH4	1420.9	10.473
CE161 - MNH4	1392	10.443
PIP654 - MH	1352	10.401
TG543 - MNH4	1302.2	10.347
PA503 - MH	1290.4	10.334
DG416 - MNH4	1260.7	10.3
WE488 - MNH4	1250.1	10.288
HexCerd363 - MH	1181.1	10.206
PA566 - MH	1163.2	10.184
CE221 - MNH4	1146.7	10.163
DG383 - MNH4	1141.9	10.157
TG616 - MNH4	1129.2	10.141
PA586 - MH	1121.4	10.131
FA240OH4,Ke2,Ep2 - MH	1116	10.124
PA567 - MH	1093.5	10.095
PA502 - MH	1086.6	10.086
Cert422 - MK	1050.7	10.037
DG382 - MNH4	1040.8	10.023
TG522 - MNH4	1038.5	10.02
CE140 - MNH4	1021.7	9.9968
PE341 - MH	951.19	9.8936
PC4210 - MH	939.15	9.8752
DG412 - MNH4	906.32	9.8239
WE4810 - MH	882.77	9.7859
PA523 - MH	844.82	9.7225
CE222 - MNH4	838.75	9.7121
CE181 - MNH4	838.51	9.7117
CE184 - MH	834.53	9.7048
WE4812 - MH	801.64	9.6468
TG595 - MNH4	798.91	9.6419
PA521OH - MNH4	729.58	9.5109
PS384 - MH	717.65	9.4871
PG492 - MNH4	676.2	9.4013
DG5411 - MNH4	660.23	9.3668
PA481 - MH	600.52	9.2301
DG403 - MNH4	587.9	9.1994
PC4412 - MH	572.43	9.161
CL7211 - MH	571.57	9.1588
TG501 - MNH4	564.01	9.1396
HexCert402 - MH	537.91	9.0712
PA548OH - MNH4	531.93	9.0551
DG385 - MH	518.25	9.0175
CL7212 - MNH4	478.16	8.9014
PG344 - MNH4	465.57	8.8629
TG584 - MNH4	398.58	8.6387
HexCerd423 - MH	362.49	8.5018
DG402 - MNH4	346.74	8.4377
DG406 - MH	331.95	8.3748
CE150 - MNH4	330.53	8.3686
TG585 - MNH4	324.15	8.3405
TG552 - MNH4	302.5	8.2408
TG553 - MNH4	285.12	8.1554
PI-Cerd381 - MH	272.64	8.0909
CE170 - MNH4	268.25	8.0674
PE402 - MH	200.62	7.6483
PIP656 - MH	170.15	7.4106
PI-Cerd320 - MH	0.0068528	-7.1891
PG350OH - MNa	0.0071198	-7.134
DG371 - MNH4	136.19	7.0894
PE381 - MH	122.88	6.9411
PS534 - MH	111.96	6.8068
PA447 - MH	83.85	6.3897
PE320 - MH	73.866	6.2068
LPC183 - MH	59.272	5.8893
PE345 - MH	55.815	5.8026
DG391 - MNH4	54.679	5.7729
TG545 - MNH4	48.312	5.5943
WE469 - MNH4	45.236	5.4994
CE225 - MH	44.921	5.4893
TG566 - MNH4	42.763	5.4183
PC302 - MH	42.306	5.4028
WE4811 - MH	35.768	5.1606
PA545 - MH	34.093	5.0914
CE202 - MNH4	32.878	5.039
TG547 - MNH4	29.865	4.9004
TG546 - MNH4	29.863	4.9003
PA547 - MH	29.066	4.8613
CE224 - MNH4	28.074	4.8111
TG526 - MNH4	27.416	4.7769
PC324 - MH	26.677	4.7375
PA364 - MH	24.081	4.5898
PE344 - MH	21.579	4.4315
LPC182 - MH	21.003	4.3925
PE343 - MH	19.995	4.3216
TG524 - MNH4	19.706	4.3006
PIP676 - MNH4	19.698	4.3
PG425 - MNH4	18.952	4.2443
PA343 - MH	18.168	4.1833
TG525 - MNH4	17.995	4.1695
PE322 - MH	17.739	4.1489
HexCert362 - MH	15.186	3.9247
PC301 - MH	14.915	3.8987
HexCert382 - MH	14.363	3.8443
PA366 - MNa	14.351	3.843
MGDG345 - MNH4	13.671	3.773
PA546 - MH	13.642	3.77
CE226 - MH	13.286	3.7319
LacCerd300 - MH	12.749	3.6723
PE405OH - MH	12.738	3.6711
TG503 - MNH4	12.56	3.6508
SQDG282 - MH	12.03	3.5886
MG345 - MH	11.817	3.5628
TG502 - MNH4	11.674	3.5452
PA520OH - MNH4	11.573	3.5327
PG343 - MH	11.529	3.5272
CAR271 - MH	11.469	3.5197
FA190OH2,Ke2,Ep2 - MH	11.352	3.5049
CerPt401 - MH	11.096	3.472
PE321 - MH	11.047	3.4655
PI343 - MH	10.918	3.4487
TG548 - MNa	10.888	3.4447
DG341 - MNH4	10.781	3.4304
PA529 - MH	10.276	3.3612
HexCerd383 - MH	10.247	3.3571
PC303 - MH	10.08	3.3334
PC444 - MH	10.046	3.3286
PA342 - MH	9.3649	3.2273
PA525 - MH	9.3593	3.2264
DG415 - MNH4	9.1238	3.1896
PC341 - MH	9.1146	3.1882
TG576 - MNH4	8.9027	3.1542
PC362 - MH	8.8226	3.1412
TG596 - MNH4	8.6278	3.109
Cert421 - MH	8.5971	3.1038
PE442 - MH	8.477	3.0836
CerPd440 - MH	8.2511	3.0446
PE323 - MH	7.9607	2.9929
DGDG389 - MH	7.8512	2.9729
PC361 - MH	7.7667	2.9573
LPC304 - MH	7.6362	2.9329
PE366 - MH	7.5933	2.9247
PA526 - MH	7.5154	2.9099
DG343 - MH	7.4606	2.8993
PE384 - MH	7.4508	2.8974
SQDG304 - MNH4	0.13565	-2.882
SQDG354 - MNH4	7.344	2.8766
PA483 - MH	7.3237	2.8726
PG405 - MNH4	7.3193	2.8717
DG384 - MNH4	7.1911	2.8462
SQDG310 - MNH4	7.153	2.8386
LacCerd361 - MH	7.033	2.8141
DG363 - MNH4	6.984	2.8041
DG364 - MH	6.9045	2.7875
PA506 - MH	6.7921	2.7639
TG574 - MNH4	6.7609	2.7572
CerPd462 - MH	6.7357	2.7518
PC320 - MH	6.6626	2.7361
DG386 - MH	6.5786	2.7178
FA232OH3,Ke2,Ep2,cyclo - MH	6.5747	2.7169
FA120OH2,Ke2,Ep2 - MH	6.5138	2.7035
PA504 - MH	6.4526	2.6899
Cert420 - MH	6.4179	2.6821
PA441OH - MNa	6.3233	2.6607
PC384 - MH	6.1835	2.6284
PC382 - MH	6.013	2.5881
CerPd390 - MH	5.8939	2.5592
PI342 - MH	5.8706	2.5535
DGDG343 - MNH4	5.8015	2.5364
PC322 - MH	5.7988	2.5358
PC346 - MH	5.777	2.5303
LPA321 - MH	5.6472	2.4975
PC4211 - MH	5.5521	2.473
PA528 - MH	5.5003	2.4595
PC363 - MH	5.4814	2.4545
PI-Cerd361 - MH	5.4713	2.4519
PC366 - MH	5.4646	2.4501
TG575 - MNH4	5.4406	2.4438
PC445 - MH	5.3983	2.4325
LPC160 - MH	5.3059	2.4076
PA527 - MH	5.2674	2.3971
MGDG391 - MNH4	5.2019	2.379
MG344 - MH	5.165	2.3688
LacCerd322 - MH	5.1569	2.3665
PI-Cerd402 - MH	5.1172	2.3554
Cerd343 - MH	5.1068	2.3524
PA4211OH - MH	5.1058	2.3521
PC344 - MH	5.0131	2.3257
PG363 - MNH4	4.9467	2.3065
PE363 - MH	4.9056	2.2944
PC323 - MH	4.8501	2.278
PG342 - MH	4.8214	2.2695
PA387 - MH	4.7899	2.26
FA180OH2,Ke2,Ep,cyclo - MH	4.7022	2.2333
PC321 - MH	4.6078	2.2041
DGDG365 - MNH4	4.5602	2.1891
LacCerd260 - MH	4.4491	2.1535
PC385 - MH	4.4202	2.1441
PE443 - MH	4.4043	2.1389
SHexCert421 - MH	4.3266	2.1132
PA482 - MH	4.3131	2.1087
SQDG353 - MNH4	4.2323	2.0814
DG387 - MH	4.1623	2.0574
HexCerd343 - MH	4.1461	2.0518
PE364 - MH	4.1303	2.0463
PE365 - MH	4.0684	2.0245
DG342 - MH	4.0561	2.0201
PE444 - MH	4.0227	2.0082
LacCerd321 - MH	3.9679	1.9884
MGDG392 - MNH4	3.8134	1.9311
DG366 - MH	3.8053	1.928
PC386 - MH	3.7894	1.922
DG392 - MNH4	3.7182	1.8946
PI-Cerd401 - MH	3.605	1.85
SQDG352 - MNH4	3.6009	1.8484
PE342 - MH	3.5909	1.8444
PE383 - MH	3.5172	1.8144
PG558 - MNH4	3.4712	1.7954
PC402 - MH	3.4587	1.7902
PE382 - MH	3.3668	1.7514
PC442 - MH	3.3577	1.7475
DGDG230 - MH	3.3568	1.7471
MGDG389 - MH	3.3419	1.7407
PC383 - MH	3.3325	1.7366
PE403 - MH	3.2026	1.6793
PC365 - MH	3.1933	1.6751
MGDG4712 - MNH4	3.158	1.659
PG400 - MH	3.1405	1.651
DG5011 - MNH4	3.1299	1.6461
PC343 - MH	3.1247	1.6437
PE423 - MH	3.1231	1.643
FA195Ke2,Ep2,cyclo - MH	3.0996	1.6321
PA505 - MH	3.0281	1.5984
PA365 - MNa	2.9455	1.5585
LPA345 - MH	2.9386	1.5551
PG365 - MH	2.9324	1.5521
PC424 - MH	2.9169	1.5444
PE362 - MH	2.8256	1.4985
PA442OH - MNa	2.8143	1.4928
DGDG364 - MNH4	2.784	1.4771
PC443 - MH	2.7221	1.4447
MGDG388 - MH	2.7132	1.44
PE5810OH - MH	2.6778	1.4211
LPA346 - MH	2.6208	1.39
DG362 - MNH4	2.5777	1.3661
PI-Cerd340 - MH	2.5306	1.3395
PI426 - MH	2.5229	1.3351
PC364 - MH	2.5112	1.3284
PE422 - MH	2.495	1.319
PC423 - MH	2.4783	1.3093
FA162Ep2,cyclo - MH	0.40508	-1.3037
PC342 - MH	2.4684	1.3036
HexCerd352 - MH	2.4578	1.2973
SQDG334 - MNH4	0.4104	-1.2849
TG371 - MNH4	2.4204	1.2752
PC422 - MH	2.3945	1.2597
LacCerd301 - MH	2.3935	1.2591
LPA344 - MH	2.3283	1.2193
PC405 - MH	2.3154	1.2113
DG365 - MH	2.2055	1.1411
FA140OH4,Ep - MH	2.1927	1.1327
PC403 - MH	2.1408	1.0982
PG440 - MNH4	2.0858	1.0606
PA448 - MH	2.0798	1.0564
PI250OH - MH	2.0618	1.0439
LPI346 - MH	2.0471	1.0336
FA153cyclo - MH	2.0392	1.028
PG481 - MH	0.49923	-1.0022

## Sheet: S2 vs S3
Compound name	Fold Change	log2(FC)
PG345 - MNH4	636020	19.279
LPA303 - MH	167380	17.353
PC325 - MH	139180	17.087
PI365 - MH	130340	16.992
PE406OH - MH	123910	16.919
PG364 - MH	116240	16.827
FA223Ep2,cyclo - MH	104730	16.676
PI323 - MH	95596	16.545
MGDG283 - MNH4	91777	16.486
Sphd180 - MH	81302	16.311
SHexCerd290 - MH	55315	15.755
PG393 - MNH4	52741	15.687
S1Pt201 - MH	2.4852e-05	-15.296
PI363 - MH	39687	15.276
PG366 - MH	30280	14.886
MIPCm181 - MH	1406.2	10.458
PC345 - MH	1267.9	10.308
PI341 - MH	1225.2	10.259
PG320 - MH	1172.8	10.196
PA363 - MH	931.62	9.8636
TG586 - MNH4	682.42	9.4145
PI364 - MH	671.66	9.3916
TG564 - MNH4	509.37	8.9926
HexCert322 - MH	494.21	8.949
CE204 - MH	492.07	8.9427
TG544 - MNH4	461.79	8.8511
PC4210 - MH	436.03	8.7683
WE489 - MNa	420.42	8.7157
WE4812 - MH	419.69	8.7132
PI366 - MNH4	393.35	8.6197
DG416 - MNH4	392.86	8.6179
TG565 - MNH4	389	8.6036
PS383 - MH	384.81	8.588
PA524 - MH	372.41	8.5407
DG383 - MNH4	366.19	8.5164
PA566 - MH	359.93	8.4916
DG382 - MNH4	338.02	8.4009
PE341 - MH	318.17	8.3137
HexCerd363 - MH	316.41	8.3057
PA567 - MH	315.16	8.2999
TG543 - MNH4	290.86	8.1842
Cert422 - MK	288.92	8.1745
PC4412 - MH	249.52	7.963
DG385 - MH	248.78	7.9587
PA503 - MH	232.56	7.8614
TG522 - MNH4	220.38	7.7839
PA523 - MH	211.42	7.724
PA565 - MH	210.89	7.7204
PIP654 - MH	169.51	7.4052
WE437 - MNH4	168.97	7.4006
TG523 - MNH4	168.29	7.3948
DG406 - MH	168.2	7.394
FA240OH4,Ke2,Ep2 - MH	165.69	7.3724
CE203 - MH	165.61	7.3716
PS384 - MH	154.94	7.2756
WE4810 - MH	149.24	7.2215
CE161 - MNH4	147.59	7.2055
PA502 - MH	140.25	7.1319
DG403 - MNH4	135.09	7.0778
DG5411 - MNH4	129.61	7.018
PE402 - MH	125.69	6.9737
PG492 - MNH4	123.2	6.9448
WE488 - MNH4	117.08	6.8713
TG616 - MNH4	109.51	6.7749
PA544 - MH	108.18	6.7573
CE140 - MNH4	100.24	6.6474
TG573 - MNH4	92.201	6.5267
HexCert402 - MH	89.174	6.4786
CE181 - MNH4	84.235	6.3963
DG371 - MNH4	76.673	6.2606
TG553 - MNH4	76.11	6.25
CE170 - MNH4	68.662	6.1014
PG344 - MNH4	53.769	5.7487
PA447 - MH	43.147	5.4312
DG402 - MNH4	38.651	5.2724
CE221 - MNH4	37.024	5.2104
HexCerd423 - MH	33.463	5.0645
SQDG354 - MNH4	0.030743	-5.0236
PA521OH - MNH4	31.933	4.997
PS534 - MH	31.577	4.9808
PIP656 - MH	16.727	4.0641
CerPd390 - MH	15.683	3.9711
PE320 - MH	14.489	3.8569
CE224 - MNH4	12.541	3.6485
WE469 - MNH4	9.4303	3.2373
PC302 - MH	9.006	3.1709
MGDG293 - MNH4	8.1449	3.0259
WE4811 - MH	8.0827	3.0148
PA545 - MH	7.9612	2.993
CE225 - MH	6.1429	2.6189
PE405OH - MH	6.0284	2.5918
CAR271 - MH	5.9212	2.5659
DG391 - MNH4	5.8473	2.5478
PG425 - MNH4	5.7903	2.5336
PA547 - MH	5.7809	2.5313
LacCerd361 - MH	5.6899	2.5084
PE345 - MH	5.5117	2.4625
PC444 - MH	5.496	2.4584
LacCerd300 - MH	5.3367	2.416
SQDG282 - MH	5.3036	2.407
LPC304 - MH	5.2009	2.3788
MGDG345 - MNH4	4.9733	2.3142
PA366 - MNa	4.9186	2.2983
PE444 - MH	4.7997	2.2629
PC324 - MH	4.7387	2.2445
PC361 - MH	4.6564	2.2192
PG406 - MNH4	4.6388	2.2138
PC301 - MH	4.628	2.2104
FA120OH2,Ke2,Ep2 - MH	4.485	2.1651
CerPd440 - MH	4.3449	2.1193
PE322 - MH	4.3145	2.1092
PA343 - MH	4.2085	2.0733
PE344 - MH	4.131	2.0465
TG566 - MNH4	4.0579	2.0207
PC303 - MH	3.989	1.996
PE343 - MH	3.8734	1.9536
PIP676 - MNH4	3.8547	1.9466
PC362 - MH	3.8511	1.9453
PC341 - MH	3.7823	1.9193
DG341 - MNH4	3.735	1.9011
SQDG310 - MNH4	3.7066	1.8901
PS402 - MH	3.6248	1.8579
PC346 - MH	3.603	1.8492
PA364 - MH	3.481	1.7995
PE366 - MH	3.4121	1.7707
CerPd462 - MH	3.4118	1.7705
PI343 - MH	3.3465	1.7427
PC382 - MH	3.3179	1.7303
FA140OH4,Ep - MH	0.30263	-1.7244
PE323 - MH	3.2756	1.7117
DG364 - MH	3.2021	1.679
LPA321 - MH	3.1626	1.6611
TG594 - MNH4	3.1581	1.6591
CE226 - MH	3.1403	1.6509
Cert441 - MH	3.1351	1.6485
PA4211OH - MH	3.0155	1.5924
PG343 - MH	3.0138	1.5916
PE321 - MH	2.994	1.5821
HexCert362 - MH	2.9864	1.5784
CE202 - MNH4	2.976	1.5734
MG345 - MH	2.9579	1.5646
PC402 - MH	2.946	1.5588
LacCerd260 - MH	2.9329	1.5523
SHexCert422 - MH	2.8415	1.5067
DG415 - MNH4	2.8365	1.5041
PC363 - MH	2.8264	1.499
Cerd383 - MH	2.8029	1.4869
PI-Cerd340 - MH	2.7955	1.4831
Cert421 - MH	2.7845	1.4774
TG545 - MNH4	2.7468	1.4578
WE487 - MNH4	2.7199	1.4436
HexCert382 - MH	2.714	1.4404
DG386 - MH	2.6987	1.4323
PA481 - MH	2.6968	1.4312
LacCerd322 - MH	2.6945	1.43
PC384 - MH	2.673	1.4185
DG363 - MNH4	2.6522	1.4072
LPC183 - MH	2.6416	1.4014
SQDG353 - MNH4	2.6374	1.3991
CerPt401 - MH	2.6354	1.398
CerPd420 - MH	2.6241	1.3918
SQDG352 - MNH4	2.6086	1.3833
LacCerd321 - MH	2.6014	1.3793
Cerd343 - MH	2.5948	1.3756
TG501 - MNH4	2.5906	1.3733
PA342 - MH	2.5152	1.3307
DG384 - MNH4	2.5147	1.3304
PA546 - MH	2.4873	1.3146
LPG230 - MH	2.4214	1.2758
PC424 - MH	2.3705	1.2452
PC344 - MH	2.3564	1.2366
PC383 - MH	2.3476	1.2312
CL7212 - MNH4	2.3336	1.2225
PA548OH - MNH4	2.3011	1.2023
FA232OH3,Ke2,Ep2,cyclo - MH	2.2794	1.1886
PC385 - MH	2.272	1.184
PG363 - MNH4	2.2673	1.181
PC366 - MH	2.2672	1.1809
LPC205 - MH	2.2382	1.1623
PE423 - MH	2.2224	1.1521
TG606 - MNH4	2.1963	1.1351
PG405 - MNH4	2.1948	1.1341
PE403 - MH	2.1633	1.1132
DG343 - MH	2.1558	1.1082
CL7211 - MH	2.1488	1.1035
LPC181 - MH	2.1467	1.1021
PA387 - MH	2.1416	1.0987
FA190OH2,Ke2,Ep2 - MH	2.1396	1.0973
FA195Ke2,Ep2,cyclo - MH	2.1394	1.0972
PE384 - MH	2.1361	1.095
TG503 - MNH4	2.1304	1.0912
PC403 - MH	2.1142	1.0801
PI342 - MH	2.1067	1.075
PI-Cerd402 - MH	2.1033	1.0727
PA586 - MH	2.0694	1.0492
PC4211 - MH	2.0692	1.0491
HexCerd383 - MH	2.0683	1.0485
PC320 - MH	2.0652	1.0463
PC323 - MH	2.0569	1.0405
CE184 - MH	2.0536	1.0382
PE363 - MH	2.0524	1.0373
PE424 - MH	2.0506	1.036
PA505OH - MNa	0.49329	-1.0195
Cert420 - MH	2.0046	1.0033
